# Supplementary material for: Effect of Ultrasound Treatment on Barrier Changes of Polymers before and after Exposure to Food Simulants
Source: Polymers (Basel). 2022 Feb 28;14(5):990. doi: 10.3390/polym14050990 (PMC8912829; doi:10.3390/polym14050990)
Supplement: Supplementary file 1 [file polymers-14-00990-s001.zip]

Archive with 1 entries (1 files):
- polymers-1590911-supplementary.pdf
